# Supplementary material for: Promoting the wellbeing of the whole person: a within-subjects mixed-methods study exploring the effects of the flourishing intervention among individuals with depressive symptoms
Source: Front Psychiatry. 2025 Jun 19;16:1532843. doi: 10.3389/fpsyt.2025.1532843 (PMC12223424; doi:10.3389/fpsyt.2025.1532843)
Supplement: Supplementary file 1 [file Table1.xlsx]

## Sheet: Inglês
Summary of the Flourishing Intervention topics for each session of the protocol.
Session	Goals
1. Completion of the questionnaires and presentation of the program	a) Presentation of the rules and the full program (e.g. session topics, dynamics) b) All participants are encouraged to fill out the questionnaires
2. Mental and physical health, virtues and character strengths	a) Engage in discussions about health b) Explore and reflect on how individuals perceive their own virtues and character strengths c) Encourage the cultivation of virtues and strengthen already recognized in themselves
3. Love and gratitude	a) Recognize aspects of life that inspire gratitude b) Identify individuals who serve as role models of love and reflect on ways to express love more consistently in daily life
4. Acts of kindness and volunteering	a) Consider acts of kindness and evaluate personal attitudes toward them b) Encourage participation in volunteer activities
5. Happiness	a) Contemplate the concept of happiness b) Develop together approaches that foster happiness
6. Family, friends, and community	a) Explore and discuss the social support network b) Encourage the enhancement and expansion of the identified network
7. Forgiveness and compassion	a) Recognize motivations for practicing forgiveness b) Foster awareness of the mindset and openness to forgive c) Encourage expressions of compassion and self-compassion
8. Resilience	a) Recognize and deepen the understanding of recovery process from adverse experiences b) Reinterpret and find new perspectives on negative or challenging experiences
9. Spirituality and inner connection	a) Understand the meaning of spirituality for each individual and its role in their lives b) Encourage the integration of more spiritual elements into daily life
10. Purpose and meaning of life	a) Stimulate the search for a meaning in life b) Ponder the purposes of one's own existence
11. Imagining the “best possible future” and flourishing	a) Exercise to imagine the best possible future for oneself. b) Discussion about the components that contribute to flourishing in life
12. Program completion	a) Final discussion reflecting on the participation in the full program b) All participants are encouraged to fill out the questionnaires
